# Supplementary material for: Genome-wide genetic characterization and selection signatures in Anatolian Merino sheep
Source: Arch Anim Breed. 2025 Feb 26;68(1):161–9. doi: 10.5194/aab-68-161-2025 (PMC13240681; doi:10.5194/aab-68-161-2025)
Supplement: The supplement related to this article is available online at https://doi.org/10.5194/aab-68-161-2025-supplement. [file aab-68-161-2025-supplement.zip]

Archive with 2 entries (2 files):
- aab-68-161-2025-supplement-title-page.pdf
- Supplementary_File.xlsx
